# Supplementary material for: A Versatile Panel of Reference Gene Assays for the Measurement of Chicken mRNA by Quantitative PCR
Source: PLoS One. 2016 Aug 18;11(8):e0160173. doi: 10.1371/journal.pone.0160173 (PMC4990416; doi:10.1371/journal.pone.0160173)
Supplement: S1 File — (ZIP) [file pone.0160173.s007.zip]

Archive with 5 entries (5 files):
- flu_cytos_stds.txt
- flu_data.txt
- flu_std.txt
- hkg_std.txt
- hkg_tis.txt
