# Supplementary material for: A Versatile Panel of Reference Gene Assays for the Measurement of Chicken mRNA by Quantitative PCR
Source: PLoS One. 2016 Aug 18;11(8):e0160173. doi: 10.1371/journal.pone.0160173 (PMC4990416; doi:10.1371/journal.pone.0160173)
Supplement: S1 File — (ZIP) [file pone.0160173.s007.zip › flu_cytos_stds.txt]

conc	il8	tgfb
1	14.86985874	17.12213135
0.1	18.12332916	20.01177406
0.01	21.35732079	23.38134384
0.001	24.77893829	26.87204933
0.0001	28.1068058	30.16928864
0.00001	30.96110916	33.66345978
0.000001	34.69763184	36.46212769
1	14.81646538	16.82960892
0.1	18.19769096	20.15301323
0.01	21.36674309	23.55955124
0.001	24.64303017	26.85124588
0.0001	28.0510788	30.14988136
0.00001	31.23643875	33.73157883
0.000001	34.08573914	36.55033875
