# Supplementary material for: A Versatile Panel of Reference Gene Assays for the Measurement of Chicken mRNA by Quantitative PCR
Source: PLoS One. 2016 Aug 18;11(8):e0160173. doi: 10.1371/journal.pone.0160173 (PMC4990416; doi:10.1371/journal.pone.0160173)
Supplement: S1 File — (ZIP) [file pone.0160173.s007.zip › flu_data.txt]

virus	ifa	rep	actb	b2m	hmbs	hprt1	pgk1	pla2	ppia	rpl13	rplp0	tbp	rrna	il8	tgfb
u	c	a	18.98	25.05	27.84	24.45	20.59	26.13	22.39	22.26	19.79	25.91	14.56	18.50	20.94
u	c	b	19.21	25.36	27.93	24.81	20.74	26.44	22.07	22.70	19.87	25.99	15.17	18.58	20.77
u	c	c	19.22	25.76	28.28	24.84	21.12	26.91	22.40	22.76	20.04	26.30	15.01	18.43	21.06
u	c	d	20.07	25.74	28.58	25.31	21.17	27.13	22.53	22.85	20.46	26.54	15.28	19.19	21.69
u	a	a	19.94	24.69	28.38	25.07	21.40	26.95	22.60	22.81	20.43	26.36	15.46	19.58	21.27
u	a	b	19.80	24.22	28.11	25.02	21.43	26.77	22.56	22.63	20.27	26.07	15.15	19.33	21.32
u	a	c	19.47	23.93	27.80	24.57	20.77	26.34	22.06	22.21	19.87	25.96	14.72	18.86	20.81
u	a	d	20.51	25.45	29.04	25.79	22.08	27.97	22.87	23.45	20.95	27.00	16.15	19.44	21.44
i	c	a	20.82	26.09	28.98	26.06	22.31	27.72	23.10	23.33	20.99	27.77	15.37	19.36	22.13
i	c	b	20.37	25.83	28.46	25.60	21.68	27.38	22.62	22.79	20.71	27.19	15.09	18.93	21.71
i	c	c	20.88	26.83	29.16	26.33	22.71	28.75	23.27	23.51	21.46	28.04	15.78	18.72	21.95
i	c	d	19.98	25.70	28.09	25.44	21.72	27.86	22.50	22.54	20.46	27.59	14.71	18.27	21.09
i	a	a	19.90	24.78	28.14	25.44	21.67	27.70	22.59	22.43	20.65	27.28	14.78	18.50	21.50
i	a	b	20.51	24.30	28.41	25.85	22.18	27.63	23.51	23.06	21.12	27.37	15.19	19.03	21.85
i	a	c	19.88	23.82	27.95	25.32	21.61	26.98	22.49	22.42	20.39	26.79	14.65	18.58	21.27
i	a	d	20.48	25.29	28.64	25.99	22.36	28.42	23.11	23.05	21.34	27.79	15.34	19.02	21.96
