# Supplementary material for: A Versatile Panel of Reference Gene Assays for the Measurement of Chicken mRNA by Quantitative PCR
Source: PLoS One. 2016 Aug 18;11(8):e0160173. doi: 10.1371/journal.pone.0160173 (PMC4990416; doi:10.1371/journal.pone.0160173)
Supplement: S1 File — (ZIP) [file pone.0160173.s007.zip › hkg_std.txt]

conc	actb	b2m	hmbs	hprt1	pgk1	pla2	ppia	rpl13	rplp0	tbp	rrna
1	15.5	17.69	20.51	18.13	16.5	19.24	19.55	16.23	14.07	21.15	5.47
0.1	17.68	21.18	23.84	20.99	18.81	22.5	21	17.85	16.27	23.89	7.95
0.01	20.82	24.46	27.48	24.26	22.13	25.96	23.71	21.11	19.46	27.3	11.55
0.001	24.27	27.7	30.94	27.68	25.56	29.21	27.08	24.33	22.82	30.54	14.83
0.0001	27.41	30.76	34.05	31.05	28.83	32.73	30.07	27.44	26.01	33.63	18.35
0.00001	30.67	34.29	37.29	34.13	32.23	35.96	34.11	30.85	29.57	35.94	21.7
1	15.64	17.76	20.49	18.19	16.29	19.2	19.45	16.27	14.15	21.46	5.47
0.1	17.82	21.14	23.96	21.01	18.85	22.7	21.33	18.02	16.46	23.98	7.87
0.01	20.9	24.53	27.64	24.39	21.98	26.02	23.73	20.95	19.6	27.33	11.49
0.001	24.53	27.65	30.96	27.68	25.53	29.31	26.84	24.28	22.99	30.55	14.83
0.0001	27.54	30.86	34.19	30.87	28.72	32.72	30.55	27.61	26.25	32.98	18.2
0.00001	NA	NA	NA	NA	NA	NA	NA	NA	NA	NA	NA
