# Supplementary material for: A Versatile Panel of Reference Gene Assays for the Measurement of Chicken mRNA by Quantitative PCR
Source: PLoS One. 2016 Aug 18;11(8):e0160173. doi: 10.1371/journal.pone.0160173 (PMC4990416; doi:10.1371/journal.pone.0160173)
Supplement: S1 File — (ZIP) [file pone.0160173.s007.zip › hkg_tis.txt]

tissue	bird	actb	b2m	hmbs	hprt1	pgk1	pla2	ppia	rpl13	rplp0	tbp	rrna
bursa	a	18.70	19.06	26.05	23.17	22.19	25.18	21.60	19.71	19.35	24.38	11.34
bursa	b	18.42	19.05	26.60	23.20	21.74	25.24	20.98	19.89	19.12	24.52	11.09
bursa	c	18.43	19.14	26.12	23.08	22.10	25.58	21.41	19.97	19.47	24.82	11.04
bursa	d	19.62	20.18	27.20	23.73	22.92	25.96	22.75	20.98	20.56	25.35	12.27
bursa	e	18.19	18.74	26.41	22.97	22.18	25.58	21.70	20.22	18.96	24.52	11.05
bursa	f	18.60	18.55	25.61	23.06	21.66	25.28	22.19	19.71	19.13	23.95	10.84
spleen	a	18.05	18.71	26.59	23.57	22.92	23.92	22.92	19.91	19.82	25.19	10.55
spleen	b	18.28	18.41	25.78	23.24	22.91	24.21	21.81	19.63	19.31	24.39	10.48
spleen	c	17.74	18.34	25.93	23.04	22.37	23.75	22.42	19.39	19.71	24.36	10.29
spleen	d	17.70	17.77	25.46	22.78	22.40	23.48	22.49	18.88	19.27	24.07	10.36
spleen	e	18.36	18.97	26.55	23.66	22.65	23.76	22.70	19.89	19.78	24.69	11.42
spleen	f	18.00	18.69	26.02	23.95	22.70	24.03	22.50	19.87	19.64	24.63	11.09
thymus	a	18.81	19.34	26.40	23.91	22.83	25.79	22.40	19.63	19.95	25.22	11.36
thymus	b	18.70	19.36	26.95	23.90	22.56	25.91	22.06	19.91	19.91	25.07	11.49
thymus	c	19.26	19.77	26.35	23.86	22.90	25.52	22.63	19.98	20.42	25.36	11.59
thymus	d	19.01	19.29	25.96	23.90	22.77	25.80	22.80	20.54	20.26	24.69	11.48
thymus	e	19.25	19.25	26.56	23.68	23.04	25.45	22.00	19.75	20.08	24.83	11.05
thymus	f	19.29	19.39	26.64	24.24	22.96	26.62	22.60	20.03	20.18	24.85	11.85
skin	a	24.14	24.48	30.87	27.65	23.89	27.00	26.86	23.97	24.06	29.59	14.91
skin	b	23.33	24.34	30.38	26.77	25.33	27.53	26.76	24.25	23.57	28.74	14.57
skin	c	24.62	25.46	31.72	27.97	27.17	27.87	28.01	24.57	25.00	30.57	16.02
skin	d	23.20	23.44	29.89	26.88	23.76	26.60	26.46	23.01	23.24	28.14	14.31
skin	e	23.29	23.92	30.22	27.19	23.38	26.84	26.36	23.29	23.07	29.24	13.76
skin	f	23.38	24.18	30.40	27.04	24.62	27.09	27.08	23.67	23.46	29.03	14.24
ctonsil	a	19.41	18.53	26.13	23.32	22.30	24.03	23.68	20.08	20.17	24.89	11.31
ctonsil	b	18.37	18.84	27.03	23.87	22.39	24.74	22.23	20.95	19.54	25.87	10.87
ctonsil	c	18.32	18.64	26.68	23.55	22.05	25.02	22.75	20.55	20.05	25.24	10.93
ctonsil	d	18.82	18.10	26.46	23.20	22.33	24.32	22.79	20.70	20.09	24.91	11.05
ctonsil	e	19.03	18.78	26.58	23.40	22.18	24.14	23.01	20.42	19.98	24.99	10.95
ctonsil	f	18.82	18.80	27.05	24.29	22.19	25.09	22.74	21.05	19.86	25.39	11.18
duodenm	a	20.31	19.87	27.40	24.51	23.21	25.98	22.99	21.01	20.48	26.50	11.36
duodenm	b	20.64	19.59	26.82	24.57	23.37	26.59	23.81	21.03	20.68	26.66	10.75
duodenm	c	19.38	17.83	25.37	23.86	22.06	26.29	23.17	20.59	20.57	24.98	11.29
duodenm	d	19.27	18.52	26.14	23.44	22.42	26.01	22.89	20.25	19.78	25.24	10.54
duodenm	e	19.90	18.66	25.98	23.66	22.86	25.62	23.42	20.71	19.91	25.67	10.85
duodenm	f	19.90	18.81	26.02	23.73	22.39	26.30	23.48	20.24	19.95	25.60	10.85
ileum	a	19.66	18.22	26.51	23.90	22.16	25.38	24.56	20.69	20.90	25.44	10.94
ileum	b	18.66	18.71	26.83	24.29	22.60	25.57	23.18	21.38	20.24	26.30	11.36
ileum	c	18.80	17.99	26.63	23.80	22.08	25.36	22.67	21.24	20.55	26.01	10.80
ileum	d	20.21	18.49	27.06	24.46	23.12	25.64	23.55	21.28	21.02	25.88	11.35
ileum	e	19.46	17.75	26.45	24.00	22.64	25.16	23.07	20.87	20.11	25.58	10.56
ileum	f	20.46	18.72	27.20	24.80	23.30	26.83	24.02	21.96	21.25	26.83	11.14
colon	a	19.78	19.20	27.42	23.23	23.06	25.49	24.06	21.21	21.04	25.97	11.49
colon	b	18.96	19.02	27.24	23.45	21.97	24.41	22.01	20.85	19.85	25.62	10.82
colon	c	18.80	18.36	25.79	22.31	21.53	24.41	22.62	20.71	20.26	25.35	11.06
colon	d	19.80	19.08	26.96	22.85	22.66	24.94	23.41	20.88	20.79	25.90	11.19
colon	e	18.96	18.82	26.76	22.46	22.58	24.40	22.34	20.70	19.75	25.55	10.65
colon	f	18.99	19.14	27.05	23.60	22.67	25.64	23.24	21.76	20.06	26.07	11.00
lung	a	20.97	20.11	27.61	25.05	24.93	25.60	24.19	22.67	22.08	26.74	11.52
lung	b	21.32	20.96	28.54	25.51	25.54	26.42	24.59	22.73	21.95	26.76	12.50
lung	c	21.65	20.72	28.44	25.36	25.44	26.11	25.23	22.50	22.84	26.94	12.58
lung	d	20.73	20.00	27.60	24.80	24.98	25.60	23.99	22.00	21.95	26.03	12.48
lung	e	21.07	20.48	27.50	24.78	25.30	25.22	24.91	22.28	21.95	26.49	12.74
lung	f	21.27	20.51	27.67	25.26	25.03	25.62	24.41	22.50	21.98	26.47	12.04
liver	a	21.75	21.38	28.01	26.93	22.20	26.58	23.87	22.21	21.09	27.93	10.97
liver	b	22.34	21.92	28.35	27.15	22.71	27.13	24.81	22.66	21.41	27.47	11.32
liver	c	20.80	20.66	26.84	25.80	21.34	25.86	23.16	21.28	20.70	26.49	10.32
liver	d	21.14	20.71	26.97	26.67	22.04	26.92	23.25	21.66	20.63	26.26	10.42
liver	e	20.63	20.70	26.80	26.02	21.62	25.96	23.49	21.39	20.01	25.90	10.50
liver	f	21.45	21.14	27.26	26.60	22.14	25.79	23.75	21.42	20.56	26.77	11.04
kidney	a	20.62	21.09	26.70	22.80	21.36	25.49	22.38	21.22	19.94	25.91	11.51
kidney	b	19.96	20.25	27.10	22.40	21.07	24.95	22.55	21.04	19.36	25.33	10.37
kidney	c	18.77	19.54	25.39	21.71	20.09	24.14	22.21	20.45	18.98	24.50	10.43
kidney	d	20.76	20.78	26.57	22.61	21.68	25.24	23.17	21.38	19.92	25.13	11.14
kidney	e	20.40	20.70	26.83	22.69	21.86	24.96	22.81	21.12	19.72	25.18	10.88
kidney	f	21.15	20.90	27.25	23.64	21.86	26.53	23.27	21.50	19.93	25.81	11.35
heart	a	23.39	22.96	28.63	24.24	24.26	25.90	25.40	22.43	22.14	27.62	13.21
heart	b	23.30	23.04	28.95	24.88	24.73	27.49	26.06	23.06	22.61	28.09	13.59
heart	c	23.81	23.38	28.68	25.14	24.82	26.80	26.54	23.17	22.82	27.91	13.86
heart	d	21.40	21.63	26.17	22.97	22.38	25.16	23.80	21.57	20.37	25.49	11.59
heart	e	21.50	22.44	26.62	23.05	22.63	25.04	24.18	21.62	20.32	25.85	12.02
heart	f	23.28	22.70	27.96	24.43	23.80	25.92	25.54	22.46	21.87	27.11	12.79
muscle	a	24.90	23.69	30.32	25.91	19.30	28.12	26.97	23.34	21.78	29.05	12.77
muscle	b	23.95	23.83	30.40	25.77	19.96	29.02	27.07	23.91	22.11	28.73	12.74
muscle	c	24.98	24.80	31.02	26.20	20.50	29.03	27.87	24.22	22.93	29.71	13.90
muscle	d	23.57	22.74	29.17	24.85	18.28	28.01	26.23	22.52	20.82	27.75	11.96
muscle	e	23.89	23.63	29.87	24.94	18.65	27.91	26.32	23.31	21.49	27.94	12.83
muscle	f	23.94	23.11	29.60	25.17	18.32	27.78	26.85	23.41	21.44	28.51	12.41
